# Supplementary material for: The Effects of Combined Physical and Cognitive Interventions on Direct and Indirect Fall Outcomes for the Elderly with Mild Cognitive Impairment: A Systematic Review
Source: Healthcare (Basel). 2022 May 6;10(5):862. doi: 10.3390/healthcare10050862 (PMC9140643; doi:10.3390/healthcare10050862)
Supplement: Supplementary file 1 [file healthcare-10-00862-s001.zip]

Archive with 1 entries (1 files):
- healthcare-1662149-supplementary.pdf
